# Supplementary material for: Discovery of a Novel Parahenipavirus, Parahenipavirus_GH, in Shrews in South Korea, 2022
Source: Viruses. 2025 Jun 19;17(6):867. doi: 10.3390/v17060867 (PMC12197346; doi:10.3390/v17060867)
Supplement: Supplementary file 1 [file viruses-17-00867-s001.zip › Table S2.xlsx]

## Sheet: Sheet1
Rodent and Shrew Samples with Positive qRT-PCR Results and Ct Values
No.	sample number	sample	Province (-do)	City (-si, -gun)	Species	qRT-PCR Ct values
1	#158	Kidney	Jeollanam-do	Goheung-gun	Crocidura shantungensis	24.209
2	#103	Kidney	Gangwon-do	Donghae-si	Crocidura lasiura	25.428
3	#243	Kidney	Gyeonggi-do	Paju-si	Apodemus agrarius	29.697
4	#244	Kidney	Gyeonggi-do	Paju-si	Apodemus agrarius	30.344
5	#160	Kidney	Jeollanam-do	Goheung-gun	Apodemus agrarius	30.797
6	#251	Kidney	Gyeongsangbuk-do	Cheongdo-gun	Apodemus agrarius	30.841
7	#240	Kidney	Gyeonggi-do	Paju-si	Crocidura lasiura	31.322
8	#189	Kidney	Gyeongsangbuk-do	Uiseong-gun	Crocidura lasiura	31.401
9	#61	Kidney	Gangwon-do	Goseong-gun	Crocidura lasiura	31.831
10	#255	Kidney	Gyeongsangbuk-do	Cheongdo-gun	Apodemus agrarius	32.591
11	#227	Kidney	Jeju-do	Seogwipo-si	Apodemus agrarius	32.895
12	#57	Kidney	Gyeonggi-do	Yeoju-si	Crocidura lasiura	33.151
13	#71	Kidney	Gangwon-do	Goseong-gun	Crocidura lasiura	33.585
14	#202	Kidney	Gyeongsangbuk-do	Cheongdo-gun	Micromys minutus	34.252
15	#250	Kidney	Gyeongsangbuk-do	Cheongdo-gun	Apodemus agrarius	34.718
16	#192	Kidney	Gyeongsangbuk-do	Uiseong-gun	Micromys minutus	34.779
17	#162	Kidney	Jeollanam-do	Haenam-gun	Crocidura shantungensis	34.861
18	#129	Kidney	Jeonbuk-do	Jeongeup-si	Crocidura lasiura	35.015
19	#74	Kidney	Gangwon-do	Goseong-gun	Crocidura lasiura	35.069
20	#72	Kidney	Gangwon-do	Goseong-gun	Crocidura lasiura	35.188
21	#259	Kidney	Gyeongsangnam-do	Geoje-si	Crocidura lasiura	35.578
22	#231	Kidney	Gyeonggi-do	Paju-si	Crocidura lasiura	35.845
23	#102	Kidney	Gangwon-do	Donghae-si	Apodemus agrarius	36.129
24	#159	Kidney	Jeollanam-do	Goheung-gun	Apodemus agrarius	36.25
25	#156	Kidney	Jeollanam-do	Goheung-gun	Apodemus agrarius	36.414
26	#150	Kidney	Jeollanam-do	Goheung-gun	Apodemus agrarius	36.617
27	#145	Kidney	Jeollanam-do	Goheung-gun	Crocidura shantungensis	36.698
28	#242	Kidney	Gyeonggi-do	Paju-si	Apodemus agrarius	36.728
29	#194	Kidney	Gyeongsangbuk-do	Uiseong-gun	Crocidura shantungensis	36.742
30	#131	Kidney	Jeonbuk-do	Jeongeup-si	Crocidura lasiura	36.768
31	#122	Kidney	Jeonbuk-do	Jeongeup-si	Apodemus agrarius	36.869
32	#128	Kidney	Jeonbuk-do	Jeongeup-si	Crocidura lasiura	36.885
33	#253	Kidney	Gyeongsangbuk-do	Cheongdo-gun	Apodemus agrarius	36.911
34	#166	Kidney	Jeollanam-do	Haenam-gun	Apodemus agrarius	37.041
35	#256	Kidney	Gyeongsangbuk-do	Cheongdo-gun	Apodemus agrarius	37.056
36	#76	Kidney	Gangwon-do	Goseong-gun	Crocidura lasiura	37.14
37	#163	Kidney	Jeollanam-do	Haenam-gun	Apodemus agrarius	37.214
38	#139	Kidney	Chungcheongnam-do	Boryeong-si	Apodemus agrarius	37.221
39	#167	Kidney	Jeollanam-do	Haenam-gun	Apodemus agrarius	37.239
40	#105	Kidney	Gangwon-do	Donghae-si	Apodemus agrarius	37.284
41	#175	Kidney	Jeollanam-do	Haenam-gun	Apodemus agrarius	37.292
42	#187	Kidney	Gyeongsangnam-do	Geoje-si	Crocidura lasiura	37.321
43	#176	Kidney	Jeollanam-do	Haenam-gun	Apodemus agrarius	37.408
44	#62	Kidney	Gangwon-do	Goseong-gun	Crocidura lasiura	37.507
45	#138	Kidney	Chungcheongnam-do	Boryeong-si	Apodemus agrarius	37.593
46	#252	Kidney	Gyeongsangbuk-do	Cheongdo-gun	Apodemus agrarius	37.638
47	#133	Kidney	Jeonbuk-do	Jeongeup-si	Apodemus agrarius	37.733
48	#140	Kidney	Chungcheongnam-do	Boryeong-si	Apodemus agrarius	38.068
49	#171	Kidney	Jeollanam-do	Haenam-gun	Apodemus agrarius	38.104
50	#225	Kidney	Jeju-do	Jeju-si	Apodemus agrarius	38.134
51	#144	Kidney	Jeollanam-do	Goheung-gun	Crocidura shantungensis	38.244
52	#218	Kidney	Gyeongsangbuk-do	Cheongdo-gun	Apodemus agrarius	38.247
53	#233	Kidney	Gyeonggi-do	Paju-si	Apodemus agrarius	38.289
54	#111	Kidney	Jeonbuk-do	Jeongeup-si	Crocidura lasiura	38.312
55	#123	Kidney	Jeonbuk-do	Jeongeup-si	Crocidura lasiura	38.372
56	#120	Kidney	Jeonbuk-do	Jeongeup-si	Apodemus agrarius	38.566
57	#169	Kidney	Jeollanam-do	Haenam-gun	Apodemus agrarius	38.772
58	#278	Kidney	Sejong-si	Sejong-si	Apodemus agrarius	38.774
59	#273	Kidney	Sejong-si	Sejong-si	Apodemus agrarius	38.824
60	#203	Kidney	Gyeongsangbuk-do	Cheongdo-gun	Crocidura lasiura	38.948
61	#151	Kidney	Jeollanam-do	Goheung-gun	Apodemus agrarius	38.997
62	#220	Kidney	Jeju-do	Seogwipo-si	Apodemus agrarius	39.003
63	#48	Kidney	Gyeonggi-do	Yeoju-si	Apodemus agrarius	39.028
64	#10	Kidney	Gyeonggi-do	Pocheon-si	Apodemus agrarius	39.034
65	#207	Kidney	Gyeongsangbuk-do	Cheongdo-gun	Apodemus agrarius	39.045
66	#154	Kidney	Jeollanam-do	Goheung-gun	Apodemus agrarius	39.058
67	#45	Kidney	Gyeonggi-do	Yeoju-si	Apodemus agrarius	39.085
68	#198	Kidney	Gyeongsangbuk-do	Uiseong-gun	Apodemus agrarius	39.234
69	#235	Kidney	Gyeonggi-do	Paju-si	Apodemus agrarius	39.246
70	#54	Kidney	Gyeonggi-do	Yeoju-si	Apodemus agrarius	39.526
71	#269	Kidney	Sejong-si	Sejong-si	Apodemus agrarius	39.556
72	#86	Kidney	Gangwon-do	Goseong-gun	Apodemus agrarius	39.575
73	#59	Kidney	Gyeonggi-do	Yeoju-si	Apodemus agrarius	39.692
74	#42	Kidney	Gyeonggi-do	Yeoju-si	Apodemus agrarius	39.7
75	#32	Kidney	Gyeonggi-do	Yeoju-si	Apodemus agrarius	39.957
